# Supplementary material for: Metabolomic Profiles Associated with Obesity and Periodontitis during Pregnancy: Cross-Sectional Study with Proton Nuclear Magnetic Resonance (1H-NMR)-Based Analysis
Source: Metabolites. 2022 Oct 27;12(11):1029. doi: 10.3390/metabo12111029 (PMC9694155; doi:10.3390/metabo12111029)
Supplement: Supplementary file 1 [file metabolites-12-01029-s001.zip]

Archive with 1 entries (1 files):
- metabolites-1972087-supplementary.pdf
